# Supplementary material for: Developing Organizational Requirements to Standardize Delivery and Improve Quality of Acute Leukemia Care in Ontario
Source: Curr Oncol. 2024 Aug 15;31(8):4656–74. doi: 10.3390/curroncol31080347 (PMC11352428; doi:10.3390/curroncol31080347)
Supplement: Supplementary file 1 [file curroncol-31-00347-s001.zip]

Archive with 1 entries (1 files):
- curroncol-3150606-supplementary.pdf
